# Supplementary material for: What/Why/When/Where/How Framework and Faculty Development Workshop to Improve the Utility of Narrative Evaluations for Assessing Internal Medicine Residents
Source: MedEdPORTAL. 2024 Jul 30;20:11420. doi: 10.15766/mep_2374-8265.11420 (PMC11286767; doi:10.15766/mep_2374-8265.11420)
Supplement: Supplementary file 1 — Workshop Slides.pptxFramework.docxMock Learner Video 1.mp4Mock Learner Video 2.mp4Surveys.docxUtility Grading Rubric.docxFacilitator Guide.docx [file mep_2374-8265.11420-s001.zip]

Archive with 8 entries (8 files):
- E. Surveys.docx
- F. Utility Grading Rubric.docx
- G. Facilitator Guide.docx
- A. Workshop Slides.pptx
- B. Framework.docx
- C. Mock Learner Video 1.mp4
- D. Mock Learner Video 2.mp4
- _Educational Summary Report_11420.pdf
